# Supplementary material for: An Artifact-Free Assay for the GSH/GSSG Ratio Adapted for Finger-Stick Blood Microvolumes: Simple, Sensitive, and Suitable for Any Laboratory
Source: Antioxidants (Basel). 2026 Apr 14;15(4):483. doi: 10.3390/antiox15040483 (PMC13113195; doi:10.3390/antiox15040483)
Supplement: Supplementary file 1 [file antioxidants-15-00483-s001.zip]

Archive with 1 entries (1 files):
- antioxidants-4194063-supplementary.pdf
